# Supplementary material for: Association between Type 1 Diabetes Mellitus and Parkinson’s Disease: A Mendelian Randomization Study
Source: J Clin Med. 2024 Jan 18;13(2):561. doi: 10.3390/jcm13020561 (PMC10816052; doi:10.3390/jcm13020561)
Supplement: Supplementary file 1 [file jcm-13-00561-s001.zip]

Archive with 1 entries (1 files):
- jcm-2770473-supplementary.pdf
